# Supplementary material for: Enhancement of Vancomycin Potential against Pathogenic Bacterial Strains via Gold Nano-Formulations: A Nano-Antibiotic Approach
Source: Materials (Basel). 2022 Jan 31;15(3):1108. doi: 10.3390/ma15031108 (PMC8840600; doi:10.3390/ma15031108)
Supplement: Supplementary file 1 [file materials-15-01108-s001.zip]

Archive with 1 entries (1 files):
- materials-1561404-supplementary.pdf
